# Supplementary material for: Systematic Review of Molecular Targeted Therapies for Adult-Type Diffuse Glioma: An Analysis of Clinical and Laboratory Studies
Source: Int J Mol Sci. 2023 Jun 21;24(13):10456. doi: 10.3390/ijms241310456 (PMC10341773; doi:10.3390/ijms241310456)
Supplement: Supplementary file 1 [file ijms-24-10456-s001.zip]

Archive with 1 entries (1 files):
- ijms-2376896-supplementary.pdf
